# Supplementary material for: Preconditioning-induced ischemic tolerance: a window into endogenous gearing for cerebroprotection
Source: Exp Transl Stroke Med. 2010 Jan 21;2:2. doi: 10.1186/2040-7378-2-2 (PMC2830184; doi:10.1186/2040-7378-2-2)
Supplement: Additional file 1 — Models for ischemic tolerance in rodents. [file 2040-7378-2-2-S1.XLS]

## Sheet: Sheet1
MODELS FOR ISCHEMIC TOLERANCE IN RODENTS
Preconditioning method	Animal	Ischemia method	PC-Ischemia*	Reference
Global-global
BCO+hypotension; 2 min	rat	BCO+hypotension, 10 min	48 h	21
BCO+hypotension; 3 min	rat	BCO+hypotension, 5 min	48 h	22
4VO; 5 min	rat	4VO, 20 min	48 h	16
2VO; 2 min	gerbil	2VO, 3 min	96 h	29
2VO; 20 min	mouse	2VO, 40 min	72 h	35
Focal-focal
MCAO; 2 min	rat	tMCAO; 90 min	24 h	56
MCAO; 3 min	rat	tMCAO; 60 min	30 min, 24, 72, 168 h	57
MCAO; 10 min	rat	tMCAO; 120 min	48 h	52
MCAO; 10 min	rat	pMCAO	48 h	48
MCAO; 10 min	SHR	tMCAO; 60 min	72 h	59
MCAO; 15 min	mouse	tMCAO; 45 min	72 h	58
MCAO; 30 min	rat	tMCAO; 120 min	72 h	190
MCAO; 5 minx3	mouse	pMCAO, tMCAO; 60 min	30 min	49
MCAO; 5 minx2	mouse	tMCAO; 90 min	48, 72, 96 h	6
MCAO; 10 minx3	rat	tMCAO; 2 h	72 h	53
Focal-Global
MCAO; 2 h	rat	BCO+hypotension	72 h	63
Global-Focal
4VO; 5 min	rat	tMCAO; 120 min	96 h	61
Pharmacological
3-NPA; 20mg/kg	rat	tMCAO; 120 min	72 h	91
erythromycin	rat	global; 15 min	6 h	118
erythropoietin	mouse	pMCAO	24 h	120
Anesthesia
isoflurane 2%; 30 min	rat	pMCAO	24 h	108
isoflurane, 1.5%; 1h	rat	tMCAO; 120 min	1h	107
xenon; 2 h	neonatal rat	global, CO+hypoxia	2, 4, 8, 24 h	112
sevoflurane; 30 min, 1,4 days	rat	global, cardiac arrest; 7 min	15 min, 24 h	114
Lipopolysaccharide
0.9 mg/kg	rat	pMCAO	72 h	100
0.5 mg/kg	rat	tMCAO; 60 min	12, 24, 72, 168 h	98
0.2 mg/kg	mouse	tMCAO; 60 min	48 h	102
Spreading depression
KCl; 2 h	rat	tMCAO; 120 min	96 h	191
KCl; 2h	rat	pMCAO	72h	82
Hypoxia
8% oxygen, 1, 3, 6 h	mouse	pMCAO	24, 72 h	67
Epileptic
kainate	rat	global, 4VO; 6 min	72 h	129
Others
limb ischemia; 10minX3	rat	global, 4VO; 8 min	0 h	86
sup mes a occ; 15min	mouse	global, BCO	15 min	89
electroconvulsive shock	rat	global, BCO, 8 min	48 h	128
fastigial electrical stimulation	rat	pMCAO	0,1,3,24,72 h, 7,10,30 d	125
dietary restriction	rat	tMCAO; 90 min	6 h	126
sleep deprivation, 5 d	rat	global, 4VO; 20 min	0 h	130
electropuncture; 30min/d, 5 d	rat	tMCAO; 120 min	24 h	123
hyperbaric oxygen; 1 h/d, 5 d	rat	global, 4VO; 8 min	6, 12, 24, 72 h	71
hyperbaric oxygen; 3, 5 d	rat	tMCAO, 120 min	24 h	70
hyperthermia, 41.5-42°C; 15 min	rat	global	24 h	72
*Time interval between preconditioning stimulus and final ischemia, underlined bold numbers refer to intervals
associated with tolerance when >1 time points were studied. BCO, bilateral CO; CO, carotid occlusion; d, days;
MCAO, middle cerebral artery occlusion; PC, preconditioning; pMCAO, permanent MCAO; SHR, spontaneously
hypertensive rat; tMCAO, transient MCAO; VO, vessel occlusion
